# Supplementary material for: Identification and Reconstitution of the First Two Enzymatic Steps for the Biosynthesis of Bioactive Meroterpenoids from Hericium erinaceus (Lion’s Mane Mushroom)
Source: Molecules. 2024 Nov 26;29(23):5576. doi: 10.3390/molecules29235576 (PMC11643632; doi:10.3390/molecules29235576)
Supplement: Supplementary file 1 [file molecules-29-05576-s001.zip]

Archive with 4 entries (4 files):
- 20241015_additional-file-S2.xlsx
- 20241015_additional-file-S3.pdf
- 20241015_additional-file-S4.zip
- 20241017_additional-file-S1.pdf
